# Supplementary material for: Analysis of matrisome expression patterns in murine and human dorsal root ganglia
Source: Front Mol Neurosci. 2023 Aug 17;16:1232447. doi: 10.3389/fnmol.2023.1232447 (PMC10471487; doi:10.3389/fnmol.2023.1232447)
Supplement: Supplementary file 1 [file Table_1.xlsx]

## Sheet: Matri genes per pain state
Genes were selected based on the matrisome list and the human DRG bulk RNAseq data from https://academic.oup.com/brain/advance-article/doi/10.1093/brain/awac266/6648727?login=true#supplementary-data, Supplementary Table 3.
Matrisome genes up in different pain conditions
Up in Female pain (FP)
Division	Category	Gene Symbol	Full name	Prior link with pain
Matrisome-associated	Secreted Factors	CCL1	Chemokine (C-C motif) ligand 1	CCL-1 in the spinal cord contributes to neuropathic pain induced by nerve injury. (PMID: 23788036)
Matrisome-associated	Secreted Factors	CCL19	Chemokine (C-C motif) ligand 19	Nerve Growth Factor Enhances Tooth Mechanical Hyperalgesia Through C-C Chemokine Ligand 19 in Rats. (PMID: 34149584), Nerve Growth Factor Enhances Tooth Mechanical Hyperalgesia Through C-C Chemokine Ligand 19 in Rats. (PMID: 34149584)
Matrisome-associated	ECM-affiliated Proteins	EMCN	Endomucin
Matrisome-associated	Secreted Factors	BDNF	Brain-derived neurotrophic factor	Brain-derived neurotrophic factor derived from sensory neurons plays a critical role in chronic pain. (PMID: 29394316), Chronic BDNF simultaneously inhibits and unmasks superficial dorsal horn neuronal activity. (PMID: 33500423)
Matrisome-associated	Secreted Factors	FGF20	Fibroblast growth factor 20
Matrisome-associated	Secreted Factors	FGF4	Fibroblast growth factor 4
Matrisome-associated	ECM-affiliated Proteins	COLEC10	Collectin sub-family member 10
Core matrisome	ECM Glycoproteins	CTHRC1	Collagen triple helix repeat containing 1
Matrisome-associated	Secreted Factors	FLT3LG	Fms-related tyrosine kinase 3 ligand	Inhibition of neuronal FLT3 receptor tyrosine kinase alleviates peripheral neuropathic pain in mice. (PMID: 29531216)
Core matrisome	Proteoglycans	ACAN	Aggrecan	Variants of ACAN are associated with severity of lumbar disc herniation in patients with chronic low back pain. (PMID: 28742099), An aggrecan fragment drives osteoarthritis pain through Toll-like receptor 2. (PMID: 29563338)
Matrisome-associated	Secreted Factors	AMH	Anti-Mullerian hormone	Anti-Müllerian Hormone Levels And Urinary Cortisol In Women With Chronic Abdominal Pain. (PMID: 27639111)
Matrisome-associated	Secreted Factors	CXCL10	Chemokine (C-X-C motif) ligand 10	Chemokine CXCL10 regulates pain behaviors via PI3K-AKT signaling pathway in mice. (PMID: 35344847)
Matrisome-associated	ECM Regulators	ADAM12	A disintegrin and metalloproteinase domain-containing protein 12	Association of ADAM12 gene polymorphisms with knee osteoarthritis susceptibility. (PMID: 29100419)
Matrisome-associated	Secreted Factors	CCL21	Chemokine (C-C motif) ligand 21	Neuronal CC chemokines: the distinct roles of CCL21 and CCL2 in neuropathic pain. (PMID: 25147499)
Core matrisome	Collagens	COL13A1	Collagen type XIII alpha 1 chain
Core matrisome	Proteoglycans	ESM1	Endothelial cell-specific molecule 1
Matrisome-associated	Secreted Factors	FGF2	Fibroblast growth factor 2	Anti-fibroblast growth factor-2 antibodies attenuate mechanical allodynia in a rat model of neuropathic pain. (PMID: 16280602), Gabapentin regulates expression of FGF2 and FGFR1 in dorsal root ganglia via microRNA-15a in the arthritis rat model. (PMID: 28877850)
Core matrisome	ECM Glycoproteins	FNDC1	Fibronectin type III domain-containing protein 1
Matrisome-associated	ECM-affiliated Proteins	FREM1	FRAS1-related extracellular matrix protein 1
Core matrisome	ECM Glycoproteins	HMCN1	Hemicentin-1
Matrisome-associated	Secreted Factors	IGF1	Insulin-like growth factor 1	Peripheral pain is enhanced by insulin-like growth factor 1 and its receptors in a mouse model of type 2 diabetes mellitus. (PMID: 30105862), Changes in pain and insulin-like growth factor 1 in fibromyalgia during exercise: the involvement of cerebrospinal inflammatory factors and neuropeptides. (PMID: 22776095), Painful Diabetic Neuropathy Is Associated with Compromised Microglial IGF-1 Signalin…
Matrisome-associated	Secreted Factors	IL17D	Interleukin 17D	Interleukin-17 as a potential therapeutic target for chronic pain (PMID: 36248896),
Matrisome-associated	ECM-affiliated Proteins	LGALS4	Galectin-4
Core matrisome	Proteoglycans	LUM	Lumican
Matrisome-associated	Secreted Factors	MSTN	Myostatin
Core matrisome	Proteoglycans	PRG4	Proteoglycan 4	Combinatorial Prg4 and Il-1ra Gene Therapy Protects Against Hyperalgesia and Cartilage Degeneration in Post-Traumatic Osteoarthritis. (PMID: 30070147)
Matrisome-associated	Secreted Factors	S100Z	Protein S100-Z
Matrisome-associated	ECM-affiliated Proteins	SEMA3A	Semaphorin-3A	Expression of semaphorin 3A and its receptors in the human intervertebral disc: potential role in regulating neural ingrowth in the degenerate intervertebral disc. (PMID: 20051117), Intrathecally administered Sema3A protein attenuates neuropathic pain behavior in rats with chronic constriction injury of the sciatic nerve. (PMID: 20888378), Semaphorin3A Inhibits Nerve Growth Factor-Induced Sprouti…
Matrisome-associated	ECM Regulators	TGM1	Transglutaminase 1
Up in Male pain (MP)
Division	Category	Gene Symbol
Matrisome-associated	Secreted Factors	CCL3L3	Chemokine (C-C motif) ligand 3 like 3
Core matrisome	ECM Glycoproteins	CYR61	Cysteine-rich angiogenic inducer 61
Matrisome-associated	Secreted Factors	ANGPTL6	Angiopoietin-like protein 6
Matrisome-associated	Secreted Factors	CXCL2	Chemokine (C-X-C motif) ligand 2	IL-10 and CXCL2 in trigeminal ganglia in neuropathic pain. (PMID: 30904573), Schwann cell-derived CXCL2 contributes to cancer pain by modulating macrophage infiltration in a mouse breast cancer model. (PMID: 36754246)
Matrisome-associated	Secreted Factors	CCL4L2	Chemokine (C-C motif) ligand 4 like 2
Matrisome-associated	Secreted Factors	CXCL14	Chemokine (C-X-C motif) ligand 14	NFATc2-dependent epigenetic upregulation of CXCL14 is involved in the development of neuropathic pain induced by paclitaxel. (PMID: 33070779)
Core matrisome	Proteoglycans	ACAN	Aggrecan	Variants of ACAN are associated with severity of lumbar disc herniation in patients with chronic low back pain. (PMID: 28742099), An aggrecan fragment drives osteoarthritis pain through Toll-like receptor 2. (PMID: 29563338)
Matrisome-associated	Secreted Factors	FGF11	Fibroblast growth factor 11
Matrisome-associated	ECM Regulators	ADAMTS4	A disintegrin and metalloproteinase with thrombospondin motifs 4	Epigenetic Up-Regulation of ADAMTS4 in Sympathetic Ganglia is Involved in the Maintenance of Neuropathic Pain Following Nerve Injury. (PMID: 36947308)
Matrisome-associated	ECM Regulators	CST2	Cystatin-SA
Matrisome-associated	ECM-affiliated Proteins	FCN1	Ficolin-1
Matrisome-associated	Secreted Factors	CCL4	Chemokine (C-C motif) ligand 4	SNPs in inflammatory genes CCL11, CCL4 and MEFV in a fibromyalgia family study. (PMID: 29927949)
Matrisome-associated	Secreted Factors	CRLF1	Cytokine receptor-like factor 1
Matrisome-associated	Secreted Factors	AREG	Amphiregulin
Matrisome-associated	Secreted Factors	CCL3	Chemokine (C-C motif) ligand 3	CCL3 contributes to secondary damage after spinal cord injury. (PMID: 33246483), CCL2 and CCL3 are essential mediators of pelvic pain in experimental autoimmune prostatitis. (PMID: 22814670)
Matrisome-associated	Secreted Factors	CCL8	Chemokine (C-C motif) ligand 8	Chemokine CCL8 and its receptor CCR5 in the spinal cord are involved in visceral pain induced by experimental colitis in mice. (PMID: 29037608)
Core matrisome	ECM Glycoproteins	FNDC1	Fibronectin type III domain-containing protein 1
Core matrisome	Proteoglycans	FMOD	Fibromodulin
Matrisome-associated	Secreted Factors	GDF15	Growth differentiation factor 15	Growth Differentiation Factor-15 Produces Analgesia by Inhibiting Tetrodotoxin-Resistant Nav1.8 Sodium Channel Activity in Rat Primary Sensory Neurons. (PMID: 34076854)
Matrisome-associated	Secreted Factors	HBEGF	Heparin-binding EGF-like growth factor
Core matrisome	ECM Glycoproteins	HMCN2	Hemicentin-2
Matrisome-associated	Secreted Factors	IL1B	Interleukin-1 beta	Neuronal interleukin-1 receptors mediate pain in chronic inflammatory diseases. (PMID: 32573694)
Matrisome-associated	Secreted Factors	IL1RN	Interleukin-1 receptor antagonist
Core matrisome	ECM Glycoproteins	LAMB3	Laminin subunit beta-3
Matrisome-associated	Secreted Factors	LIF	Leukemia inhibitory factor	Leukemia Inhibitory Factor Is an Anti-Inflammatory and Analgesic Cytokine. (PMID: 9651226), Leukemia inhibitory factor (LIF) potentiates antinociception activity and inhibits tolerance induction of opioids. (PMID: 28077540)
Core matrisome	ECM Glycoproteins	LRG1	Leucine-rich alpha-2-glycoprotein 1	Circulating human leucine-rich α-2-glycoprotein 1 mRNA and protein levels to detect acute appendicitis in patients with acute abdominal pain. (PMID: 28202345)
Matrisome-associated	ECM Regulators	MMP19	Matrix metalloproteinase-19
Matrisome-associated	Secreted Factors	OSM	Oncostatin M	Essential function of oncostatin m in nociceptive neurons of dorsal root ganglia. (PMID: 14985435), Oncostatin M induces hyperalgesic priming and amplifies signaling of cAMP to ERK by RapGEF2 and PKA. (PMID: 32885411), Oncostatin M can sensitize sensory neurons in inflammatory pruritus. (PMID: 34757808)
Matrisome-associated	ECM Regulators	PLAU	Urokinase plasminogen activator
Matrisome-associated	Secreted Factors	S100A9	S100 calcium-binding protein A9	The alarmins S100A8 and S100A9 mediate acute pain in experimental synovitis. (PMID: 32854769)
Matrisome-associated	ECM-affiliated Proteins	SEMA4A	Semaphorin-4A	Semaphorin 4C Plexin-B2 signaling in peripheral sensory neurons is pronociceptive in a model of inflammatory pain. (PMID: 28765520),
Matrisome-associated	ECM-affiliated Proteins	SEMA6B	Semaphorin-6B
Matrisome-associated	ECM Regulators	SERPINE1	Plasminogen activator inhibitor 1
Matrisome-associated	ECM Regulators	TGM1	Transglutaminase 1
Matrisome-associated	ECM Regulators	TGM2	Transglutaminase 2
Matrisome-associated	Secreted Factors	THPO	Thrombopoietin
Matrisome-associated	Secreted Factors	TNF	Tumor necrosis factor	Inflammatory pain in peripheral tissue depends on the activation of the TNF-α type 1 receptor in the primary afferent neuron. (PMID: 32979866), TNF-alpha and neuropathic pain--a review. (PMID: 20398373), Blockade of TNF-α rapidly inhibits pain responses in the central nervous system. (PMID: 21245297)
Up in Female no pain (FN)
Division	Category	Gene Symbol
Matrisome-associated	ECM Regulators	ADAMTSL2	ADAMTS-like protein 2	ADAMTSL2 gene variant in patients with features of autosomal dominant connective tissue disorders. (PMID: 33369194)
Matrisome-associated	Secreted Factors	CCL4L2	Chemokine (C-C motif) ligand 4 like 2
Matrisome-associated	ECM Regulators	CST7	Cystatin-F
Matrisome-associated	Secreted Factors	ANGPTL4	Angiopoietin-like protein 4	Expression of ANGPTL4 in Nucleus Pulposus Tissues Is Associated with Intervertebral Disc Degeneration. (PMID: 34876931), Angiopoietin-like 4 protein is a long-term predictor of outcome in chest-pain patients with suspected acute coronary syndrome. (PMID: 34237166)
Core matrisome	ECM Glycoproteins	COCH	Cochlin
Matrisome-associated	ECM-affiliated Proteins	GRIFIN	Grifin
Core matrisome	Proteoglycans	HAPLN2	Hyaluronan and proteoglycan link protein 2
Matrisome-associated	Secreted Factors	IFNW1	Interferon omega-1
Core matrisome	ECM Glycoproteins	IGFBP6	Insulin-like growth factor-binding protein 6
Core matrisome	ECM Glycoproteins	LAMC2	Laminin subunit gamma-2	Laminin 332 in junctional epidermolysis bullosa. (PMID: 23076207), Laminin-332 coordinates mechanotransduction and growth cone bifurcation in sensory neurons. (PMID: 21725315)
Matrisome-associated	ECM-affiliated Proteins	LGALS2	Galectin-2
Matrisome-associated	ECM-affiliated Proteins	LMAN1L	Lectin mannose-binding 1 like
Core matrisome	ECM Glycoproteins	LTB	Lymphotoxin beta
Core matrisome	ECM Glycoproteins	MFAP5	Microfibrillar-associated protein 5
Matrisome-associated	ECM Regulators	MMP3	Matrix metalloproteinase-3
Matrisome-associated	Secreted Factors	MST1	Macrophage stimulating 1
Matrisome-associated	Secreted Factors	S100A9	S100 calcium-binding protein A9	The alarmins S100A8 and S100A9 mediate acute pain in experimental synovitis. (PMID: 32854769)
Matrisome-associated	Secreted Factors	SCUBE1	Signal peptide-CUB-EGF-like domain-containing protein 1
Matrisome-associated	ECM Regulators	SLPI	Secretory leukocyte protease inhibitor
Core matrisome	ECM Glycoproteins	TSKU	TBC1 domain-containing kinase substrate 1	Brain-specific genes contribute to chronic but not to acute back pain. (PMID: 35975136)
Matrisome-associated	Secreted Factors	WNT5B	Wingless-type MMTV integration site family, member 5B	Wnt/Ryk signaling contributes to neuropathic pain by regulating sensory neuron excitability and spinal synaptic plasticity in rats. (PMID: 26407042)
Matrisome-associated	Secreted Factors	WNT9B	Wingless-type MMTV integration site family, member 9B
Up in Male no pain (MN)
Division	Category	Gene Symbol
Matrisome-associated	Secreted Factors	CXCL13	Chemokine (C-X-C motif) ligand 13	CXCL13/CXCR5 enhances sodium channel Nav1.8 current density via p38 MAP kinase in primary sensory neurons following inflammatory pain. (PMID: 27708397); CXCL13 drives spinal astrocyte activation and neuropathic pain via CXCR5 (PMID: 26752644)
Matrisome-associated	Secreted Factors	EPGN	Epithelial mitogen
Core matrisome	ECM Glycoproteins	IGFBPL1	Insulin-like growth factor binding protein-like 1
Matrisome-associated	Secreted Factors	S100Z	S100 calcium-binding protein Z
