# Supplementary material for: Analysis of matrisome expression patterns in murine and human dorsal root ganglia
Source: Front Mol Neurosci. 2023 Aug 17;16:1232447. doi: 10.3389/fnmol.2023.1232447 (PMC10471487; doi:10.3389/fnmol.2023.1232447)
Supplement: Supplementary file 4 [file Table_4.xlsx]

## Sheet: Hs_vs_Mm_Matrisome expression
Division	Category	Gene Symbol expressed in human	Mouse ortolog	Expressed in mouse
Matrisome-associated	ECM-affiliated Proteins	LGALS1	Mouse:Lgals1|	YES
Core matrisome	ECM Glycoproteins	SPARC	Mouse:Sparc|	YES
Matrisome-associated	Secreted Factors	S100A6	Mouse:S100a6|	YES
Matrisome-associated	ECM Regulators	CTSD	Mouse:Ctsd|	YES
Matrisome-associated	ECM Regulators	CTSB	Mouse:Ctsb|	YES
Matrisome-associated	Secreted Factors	S100B	Mouse:S100b|	YES
Matrisome-associated	ECM-affiliated Proteins	ANXA2	Mouse:Anxa2|	YES
Core matrisome	ECM Glycoproteins	LAMB1	Mouse:Lamb1|	YES
Matrisome-associated	ECM Regulators	CST3	Mouse:Cst3|	YES
Matrisome-associated	ECM-affiliated Proteins	ANXA6	Mouse: Anxa6|	YES
Core matrisome	ECM Glycoproteins	SPP1	Mouse:Spp1|	YES
Core matrisome	ECM Glycoproteins	FN1	Mouse:Fn1|	YES
Matrisome-associated	Secreted Factors	S100A10	Mouse:S100a10|	YES
Matrisome-associated	ECM Regulators	A2M	Mouse:A2m|	YES
Core matrisome	ECM Glycoproteins	SPARCL1	Mouse:Sparcl1|	YES
Core matrisome	Collagens	COL1A2	Mouse:Col1a2|	YES
Matrisome-associated	ECM Regulators	TIMP3	Mouse:Timp3|	YES
Core matrisome	Proteoglycans	DCN	Mouse:Dcn|	YES
Core matrisome	Proteoglycans	SPOCK2	Mouse:Spock2|	YES
Matrisome-associated	ECM Regulators	TIMP2	Mouse:Timp2|	YES
Core matrisome	ECM Glycoproteins	MATN2	Mouse:Matn2|	YES
Core matrisome	ECM Glycoproteins	LTBP4	Mouse:Ltbp4|	YES
Matrisome-associated	ECM-affiliated Proteins	ANXA5	Mouse:Anxa5|	YES
Core matrisome	ECM Glycoproteins	IGFBP7	Mouse:Igfbp7|	YES
Core matrisome	ECM Glycoproteins	THBS1	Mouse:Thbs1|	YES
Matrisome-associated	ECM Regulators	HTRA1	Mouse:Htra1|	YES
Core matrisome	Proteoglycans	HSPG2	Mouse:Hspg2|	YES
Matrisome-associated	Secreted Factors	FSTL1	Mouse:Fstl1|	YES
Matrisome-associated	ECM Regulators	SERPINA3	Mouse:Serpina3a|Mouse:Serpina3b|Mouse:Serpina3c|Mouse:Serpina3f|Mouse:Serpina3g|Mouse:Serpina3h|Mouse:Serpina3k|Mouse:Serpina3m|Mouse:Serpina3n|	YES
Core matrisome	ECM Glycoproteins	EDIL3	Mouse:Edil3|	YES
Core matrisome	ECM Glycoproteins	LAMA4	Mouse:Lama4|	YES
Core matrisome	ECM Glycoproteins	FBLN5	Mouse:Fbln5|	YES
Matrisome-associated	ECM-affiliated Proteins	C1QB	Mouse:C1qb|	YES
Core matrisome	Collagens	COL4A2	Mouse:Col4a2|	YES
Matrisome-associated	ECM-affiliated Proteins	C1QA	Mouse:C1qa|	YES
Matrisome-associated	ECM Regulators	SERPINF1	Mouse:Serpinf1|	YES
Core matrisome	Collagens	COL6A2	Mouse:Col6a2|	YES
Matrisome-associated	Secreted Factors	ANGPTL7	Mouse:Angptl7|	YES
Core matrisome	ECM Glycoproteins	LAMB2	Mouse:Lamb2|	YES
Core matrisome	Collagens	COL4A1	Mouse:Col4a1|	YES
Matrisome-associated	ECM-affiliated Proteins	SEMA3B	Mouse:Sema3b|	YES
Core matrisome	ECM Glycoproteins	MFGE8	Mouse:Mfge8|	YES
Matrisome-associated	ECM Regulators	TIMP1	Mouse:Timp1|	YES
Matrisome-associated	ECM Regulators	TIMP4	Mouse:Timp4|	YES
Matrisome-associated	ECM Regulators	SERPING1	Mouse:Serping1|	YES
Matrisome-associated	ECM-affiliated Proteins	C1QC	Mouse:C1qc|	YES
Core matrisome	ECM Glycoproteins	IGFBP4	Mouse:Igfbp4|	YES
Matrisome-associated	ECM-affiliated Proteins	PLXND1	Mouse:Plxnd1|	YES
Core matrisome	ECM Glycoproteins	LAMA2	Mouse:Lama2|	YES
Core matrisome	Proteoglycans	SPOCK1	Mouse:Spock1|	YES
Matrisome-associated	Secreted Factors	FGF1	Mouse:Fgf1|	YES
Core matrisome	Collagens	COL6A1	Mouse:Col6a1|	YES
Matrisome-associated	ECM Regulators	CTSA	Mouse:Ctsa|	YES
Matrisome-associated	Secreted Factors	NRG1	Mouse:Nrg1|	YES
Matrisome-associated	ECM-affiliated Proteins	GPC1	Mouse:Gpc1|	YES
Matrisome-associated	Secreted Factors	S100A13	Mouse:S100a13|	YES
Core matrisome	ECM Glycoproteins	LAMC1	Mouse:Lamc1|	YES
Matrisome-associated	Secreted Factors	FGF13	Mouse:Fgf13|	YES
Core matrisome	ECM Glycoproteins	IGFBP5	Mouse:Igfbp5|	YES
Matrisome-associated	Secreted Factors	SFRP5	Mouse:Sfrp5|	YES
Core matrisome	Collagens	COL28A1	Mouse:Col28a1|	YES
Core matrisome	ECM Glycoproteins	RELN	Mouse:Reln|	YES
Core matrisome	ECM Glycoproteins	IGFBP6	Mouse:Igfbp6|	YES
Matrisome-associated	ECM-affiliated Proteins	ANXA1	Mouse:Anxa1|	YES
Core matrisome	ECM Glycoproteins	LGI4	Mouse:Lgi4|	YES
Core matrisome	ECM Glycoproteins	LTBP3	Mouse:Ltbp3|	YES
Core matrisome	ECM Glycoproteins	CRISPLD2	Mouse:Crispld2|	YES
Matrisome-associated	ECM-affiliated Proteins	PLXNB2	Mouse:Plxnb2|	YES
Matrisome-associated	ECM-affiliated Proteins	SDC3	Mouse:Sdc3|	YES
Matrisome-associated	ECM-affiliated Proteins	SEMA4B	Mouse:Sema4b|	YES
Matrisome-associated	ECM Regulators	SERPINE2	Mouse:Serpine2|	YES
Core matrisome	ECM Glycoproteins	GAS6	Mouse:Gas6|	YES
Matrisome-associated	ECM Regulators	CTSZ	Mouse:Ctsz|	YES
Core matrisome	Proteoglycans	SPOCK3	Mouse:Spock3|	YES
Matrisome-associated	ECM Regulators	ADAM22	Mouse:Adam22|	YES
Core matrisome	ECM Glycoproteins	TGFBI	Mouse:Tgfbi|	YES
Matrisome-associated	ECM-affiliated Proteins	ANXA7	Mouse:Anxa7|	YES
Core matrisome	Collagens	COL3A1	Mouse:Col3a1|	YES
Core matrisome	Proteoglycans	BCAN	Mouse:Bcan|	YES
Matrisome-associated	Secreted Factors	EGFL8	Mouse:Egfl8|	YES
Matrisome-associated	ECM Regulators	SERPINA5	Mouse:Serpina5|
Matrisome-associated	ECM Regulators	EGLN2	Mouse:Egln2|	YES
Core matrisome	Collagens	COL16A1	Mouse:Col16a1|	YES
Matrisome-associated	ECM Regulators	CTSF	Mouse:Ctsf|	YES
Core matrisome	Collagens	COL1A1	Mouse:Col1a1|	YES
Matrisome-associated	ECM-affiliated Proteins	SEMA4D	Mouse:Sema4d|	YES
Core matrisome	Collagens	COL18A1	Mouse:Col18a1|	YES
Matrisome-associated	Secreted Factors	PIK3IP1	Mouse:Pik3ip1|	YES
Matrisome-associated	ECM Regulators	MMP2	Mouse:Mmp2|	YES
Core matrisome	ECM Glycoproteins	NID1	Mouse:Nid1|	YES
Matrisome-associated	ECM Regulators	PLOD1	Mouse:Plod1|	YES
Core matrisome	ECM Glycoproteins	LTBP2	Mouse:Ltbp2|	YES
Core matrisome	ECM Glycoproteins	FBLN2	Mouse:Fbln2|	YES
Matrisome-associated	ECM-affiliated Proteins	SEMA4C	Mouse:Sema4c|	YES
Matrisome-associated	ECM Regulators	ADAM23	Mouse:Adam23|	YES
Core matrisome	Collagens	COL14A1	Mouse:Col14a1|	YES
Matrisome-associated	Secreted Factors	CNTF	Mouse:Cntf|	YES
Core matrisome	Collagens	COL6A3	Mouse:Col6a3|	YES
Matrisome-associated	ECM-affiliated Proteins	PLXNB1	Mouse:Plxnb1|	YES
Matrisome-associated	Secreted Factors	S100A11	Mouse:S100a11|	YES
Matrisome-associated	Secreted Factors	MEGF9	Mouse:Megf9|	YES
Core matrisome	ECM Glycoproteins	CTGF	Mouse:Ctgf|	YES
Core matrisome	Collagens	COL8A1	Mouse:Col8a1|	YES
Core matrisome	ECM Glycoproteins	SNED1	Mouse:Sned1|	YES
Core matrisome	ECM Glycoproteins	FGL2	Mouse:Fgl2|	YES
Core matrisome	ECM Glycoproteins	AGRN	Mouse:Agrn|	YES
Matrisome-associated	Secreted Factors	FSTL3	Mouse:Fstl3|	YES
Core matrisome	Collagens	COL12A1	Mouse:Col12a1|	YES
Matrisome-associated	ECM Regulators	MMP14	Mouse:Mmp14|	YES
Core matrisome	ECM Glycoproteins	VWF	Mouse:Vwf|	YES
Core matrisome	ECM Glycoproteins	THBS2	Mouse:Thbs2|	YES
Core matrisome	ECM Glycoproteins	LGI3	Mouse:Lgi3|	YES
Core matrisome	Proteoglycans	PODN	Mouse:Podn|	YES
Core matrisome	ECM Glycoproteins	THBS3	Mouse:Thbs3|	YES
Matrisome-associated	ECM-affiliated Proteins	LGALS8	Mouse:Lgals8|	YES
Core matrisome	ECM Glycoproteins	GLDN	Mouse:Gldn|	YES
Core matrisome	ECM Glycoproteins	PAPLN	Mouse:Papln|	YES
Core matrisome	ECM Glycoproteins	PXDN	Mouse:Pxdn|	YES
Matrisome-associated	ECM-affiliated Proteins	LGALS3	Mouse:Lgals3|	YES
Matrisome-associated	ECM Regulators	P4HA2	Mouse:P4ha2|	YES
Core matrisome	Proteoglycans	SRGN	Mouse:Srgn|	YES
Matrisome-associated	Secreted Factors	S100A1	Mouse:S100a1|	YES
Matrisome-associated	ECM Regulators	SERPINB6	Mouse:Serpinb6a|Mouse:Serpinb6b|Mouse:Serpinb6c|Mouse:Serpinb6d|	YES
Core matrisome	ECM Glycoproteins	FBN1	Mouse:Fbn1|	YES
Matrisome-associated	ECM-affiliated Proteins	SEMA6D	Mouse:Sema6d|	YES
Matrisome-associated	Secreted Factors	CCL2	Mouse:Ccl2|	YES
Matrisome-associated	ECM Regulators	CTSL	Mouse:Ctsl|	YES
Core matrisome	ECM Glycoproteins	VIT	Mouse:Vit|	YES
Matrisome-associated	ECM-affiliated Proteins	ANXA11	Mouse:Anxa11|	YES
Matrisome-associated	ECM Regulators	PLAT	Mouse:Plat|	YES
Matrisome-associated	ECM Regulators	SERPINB9	Mouse:Serpinb9|Mouse:Serpinb9b|Mouse:Serpinb9c|Mouse:Serpinb9d|Mouse:Serpinb9e|Mouse:Serpinb9f|Mouse:Serpinb9g|	YES
Matrisome-associated	ECM Regulators	AGT	Mouse:Agt|	YES
Core matrisome	ECM Glycoproteins	LTBP1	Mouse:Ltbp1|	YES
Matrisome-associated	ECM Regulators	ADAMTSL1	Mouse:Adamtsl1|	YES
Core matrisome	ECM Glycoproteins	PCOLCE	Mouse:Pcolce|	YES
Matrisome-associated	ECM Regulators	PLOD3	Mouse:Plod3|	YES
Matrisome-associated	Secreted Factors	IL34	Mouse:Il34|	YES
Core matrisome	ECM Glycoproteins	CRIM1	Mouse:Crim1|	YES
Core matrisome	ECM Glycoproteins	CRELD1	Mouse:Creld1|	YES
Matrisome-associated	ECM-affiliated Proteins	GPC3	Mouse:Gpc3|	YES
Core matrisome	ECM Glycoproteins	EGFLAM	Mouse:Egflam|	YES
Matrisome-associated	ECM Regulators	ADAM9	Mouse:Adam9|	YES
Matrisome-associated	ECM Regulators	FAM20C	Mouse:Fam20c|	YES
Matrisome-associated	ECM Regulators	ADAM15	Mouse:Adam15|	YES
Core matrisome	ECM Glycoproteins	LGI1	Mouse:Lgi1|	YES
Core matrisome	ECM Glycoproteins	SRPX2	Mouse:Srpx2|	YES
Core matrisome	ECM Glycoproteins	NID2	Mouse:Nid2|	YES
Matrisome-associated	Secreted Factors	BMP8B	Mouse:Bmp8b|
Matrisome-associated	ECM Regulators	P4HTM	Mouse:P4htm|	YES
Core matrisome	ECM Glycoproteins	TNC	Mouse:Tnc|	YES
Matrisome-associated	Secreted Factors	FGF12	Mouse:Fgf12|	YES
Core matrisome	ECM Glycoproteins	LAMA1	Mouse:Lama1|	YES
Matrisome-associated	ECM-affiliated Proteins	PLXNA3	Mouse:Plxna3|	YES
Matrisome-associated	Secreted Factors	SFRP4	Mouse:Sfrp4|	YES
Matrisome-associated	ECM Regulators	ADAM10	Mouse:Adam10|	YES
Matrisome-associated	ECM Regulators	ADAM11	Mouse:Adam11|	YES
Matrisome-associated	Secreted Factors	FGFBP3	Mouse:Fgfbp3|	YES
Matrisome-associated	ECM Regulators	ADAMTS9	Mouse:Adamts9|	YES
Core matrisome	ECM Glycoproteins	VWA1	Mouse:Vwa1|	YES
Matrisome-associated	Secreted Factors	S100A4	Mouse:S100a4|	YES
Core matrisome	ECM Glycoproteins	THBS4	Mouse:Thbs4|	YES
Core matrisome	ECM Glycoproteins	LAMA5	Mouse:Lama5|	YES
Core matrisome	ECM Glycoproteins	CYR61	Mouse:Cyr61|	YES
Matrisome-associated	ECM-affiliated Proteins	SEMA7A	Mouse:Sema7a|	YES
Matrisome-associated	Secreted Factors	MEGF8	Mouse:Megf8|	YES
Matrisome-associated	ECM-affiliated Proteins	PLXNB3	Mouse:Plxnb3|	YES
Core matrisome	Collagens	COL9A3	Mouse:Col9a3|	YES
Core matrisome	Collagens	COL5A1	Mouse:Col5a1|	YES
Core matrisome	ECM Glycoproteins	SLIT2	Mouse:Slit2|	YES
Core matrisome	ECM Glycoproteins	AEBP1	Mouse:Aebp1|	YES
Matrisome-associated	ECM-affiliated Proteins	PLXNA2	Mouse:Plxna2|	YES
Matrisome-associated	ECM Regulators	F13A1	Mouse:F13a1|	YES
Core matrisome	ECM Glycoproteins	SRPX	Mouse:Srpx|	YES
Matrisome-associated	Secreted Factors	S100A16	Mouse:S100a16|	YES
Matrisome-associated	Secreted Factors	EGFL7	Mouse:Egfl7|	YES
Core matrisome	ECM Glycoproteins	MFAP5	Mouse:Mfap5|	YES
Matrisome-associated	ECM-affiliated Proteins	PLXDC2	Mouse:Plxdc2|	YES
Matrisome-associated	Secreted Factors	CSF1	Mouse:Csf1|	YES
Core matrisome	Proteoglycans	LUM	Mouse:Lum|	YES
Core matrisome	ECM Glycoproteins	FBLN1	Mouse:Fbln1|	YES
Matrisome-associated	ECM Regulators	ADAM17	Mouse:Adam17|	YES
Matrisome-associated	Secreted Factors	CXCL12	Mouse:Cxcl12|	YES
Matrisome-associated	ECM Regulators	FAM20B	Mouse:Fam20b|	YES
Matrisome-associated	Secreted Factors	IL16	Mouse:Il16|	YES
Core matrisome	ECM Glycoproteins	VWA5A	Mouse:AW551984|Mouse:Vwa5a|	YES
Matrisome-associated	ECM Regulators	CTSH	Mouse:Ctsh|	YES
Matrisome-associated	ECM Regulators	ADAMTSL4	Mouse:Adamtsl4|	YES
Core matrisome	ECM Glycoproteins	SMOC1	Mouse:Smoc1|	YES
Matrisome-associated	ECM-affiliated Proteins	SEMA6A	Mouse:Sema6a|	YES
Matrisome-associated	Secreted Factors	IGF2	Mouse:Igf2|	YES
Core matrisome	Collagens	COL5A2	Mouse:Col5a2|	YES
Matrisome-associated	ECM Regulators	ADAMTS1	Mouse:Adamts1|	YES
Core matrisome	ECM Glycoproteins	TNXB	Mouse:Tnxb|	YES
Matrisome-associated	Secreted Factors	PTN	Mouse:Ptn|	YES
Matrisome-associated	ECM Regulators	OGFOD1	Mouse:Ogfod1|	YES
Matrisome-associated	Secreted Factors	PGF	Mouse:Pgf|	YES
Matrisome-associated	ECM-affiliated Proteins	SDC4	Mouse:Sdc4|	YES
Core matrisome	Collagens	COL5A3	Mouse:Col5a3|	YES
Core matrisome	ECM Glycoproteins	EFEMP2	Mouse:Efemp2|	YES
Matrisome-associated	Secreted Factors	VEGFB	Mouse:Vegfb|	YES
Matrisome-associated	ECM Regulators	MMP15	Mouse:Mmp15|	YES
Core matrisome	ECM Glycoproteins	RSPO2	Mouse:Rspo2|	YES
Core matrisome	Collagens	COL15A1	Mouse:Col15a1|	YES
Matrisome-associated	Secreted Factors	ANGPTL4	Mouse:Angptl4|	YES
Core matrisome	Collagens	COL27A1	Mouse:Col27a1|	YES
Core matrisome	ECM Glycoproteins	NELL2	Mouse:Nell2|	YES
Matrisome-associated	ECM-affiliated Proteins	LMAN1	Mouse:Lman1|	YES
Core matrisome	Collagens	COL11A1	Mouse:Col11a1|	YES
Matrisome-associated	ECM Regulators	SERPINH1	Mouse:Serpinh1|	YES
Matrisome-associated	ECM-affiliated Proteins	CSPG4	Mouse:Cspg4|	YES
Matrisome-associated	ECM-affiliated Proteins	PLXNA4	Mouse:Plxna4|	YES
Matrisome-associated	ECM Regulators	ITIH5	Mouse:Itih5|	YES
Core matrisome	Proteoglycans	VCAN	Mouse:Vcan|	YES
Matrisome-associated	ECM Regulators	SULF2	Mouse:Sulf2|	YES
Matrisome-associated	ECM Regulators	SERPINB1	Mouse:Serpinb1a|Mouse:Serpinb1b|Mouse:Serpinb1c|	YES
Matrisome-associated	Secreted Factors	ZFP91	Mouse:Zfp91-Cntf|
Core matrisome	ECM Glycoproteins	MGP	Mouse:Mgp|	YES
Matrisome-associated	ECM-affiliated Proteins	ANXA4	Mouse:Anxa4|	YES
Matrisome-associated	ECM Regulators	MMP28	Mouse:Mmp28|	YES
Matrisome-associated	ECM-affiliated Proteins	PLXNC1	Mouse:Plxnc1|	YES
Matrisome-associated	ECM-affiliated Proteins	C1QTNF1	Mouse:C1qtnf1|	YES
Core matrisome	Proteoglycans	CHADL	Mouse:Chadl|	YES
Matrisome-associated	Secreted Factors	DHH	Mouse:Dhh|	YES
Matrisome-associated	Secreted Factors	CCL3	Mouse:Ccl3|	YES
Matrisome-associated	ECM-affiliated Proteins	SEMA3C	Mouse:Sema3c|	YES
Matrisome-associated	Secreted Factors	CHRDL1	Mouse:Chrdl1|	YES
Core matrisome	ECM Glycoproteins	VWA7	Mouse:Vwa7|	YES
Matrisome-associated	ECM-affiliated Proteins	ANXA3	Mouse:Anxa3|	YES
Core matrisome	Proteoglycans	PRELP	Mouse:Prelp|	YES
Core matrisome	ECM Glycoproteins	ELN	Mouse:Eln|	YES
Matrisome-associated	ECM-affiliated Proteins	PLXNA1	Mouse:Plxna1|	YES
Matrisome-associated	Secreted Factors	HCFC1	Mouse:Hcfc1|	YES
Core matrisome	ECM Glycoproteins	SBSPON	Mouse:Sbspon|	YES
Core matrisome	Proteoglycans	BGN	Mouse:Bgn|	YES
Matrisome-associated	ECM Regulators	CTSC	Mouse:Ctsc|	YES
Matrisome-associated	ECM-affiliated Proteins	CLEC2L	Mouse:Clec2l|	YES
Matrisome-associated	ECM-affiliated Proteins	SEMA4F	Mouse:Sema4f|	YES
Matrisome-associated	ECM Regulators	ADAM33	Mouse:Adam33|	YES
Core matrisome	ECM Glycoproteins	EMILIN3	Mouse:Emilin3|	YES
Matrisome-associated	Secreted Factors	MEGF10	Mouse:Megf10|	YES
Matrisome-associated	Secreted Factors	FGFBP2	No mouse ortholog
Matrisome-associated	ECM Regulators	PCSK6	Mouse:Pcsk6|	YES
Matrisome-associated	ECM Regulators	LOXL2	Mouse:Loxl2|	YES
Matrisome-associated	ECM Regulators	ADAM19	Mouse:Adam19|	YES
Matrisome-associated	Secreted Factors	PDGFA	Mouse:Pdgfa|	YES
Matrisome-associated	ECM-affiliated Proteins	SEMA3G	Mouse:Sema3g|	YES
Matrisome-associated	Secreted Factors	MDK	Mouse:Mdk|	YES
Core matrisome	Collagens	COL21A1	No mouse ortholog
Matrisome-associated	ECM Regulators	P3H1	Mouse:Lepre1|	YES
Matrisome-associated	Secreted Factors	BMP7	Mouse:Bmp7|	YES
Core matrisome	ECM Glycoproteins	SPON1	Mouse:Spon1|	YES
Matrisome-associated	Secreted Factors	FRZB	Mouse:Frzb|	YES
Matrisome-associated	ECM Regulators	NGLY1	Mouse:Ngly1|	YES
Core matrisome	ECM Glycoproteins	LAMA3	Mouse:Lama3|	YES
Matrisome-associated	ECM Regulators	CSTB	Mouse:Cstb|	YES
Matrisome-associated	ECM-affiliated Proteins	GPC5	Mouse:Gpc5|	YES
Matrisome-associated	ECM Regulators	PRSS12	Mouse:Prss12|	YES
Core matrisome	ECM Glycoproteins	ABI3BP	Mouse:Abi3bp|	YES
Matrisome-associated	ECM-affiliated Proteins	SDC2	Mouse:Sdc2|	YES
Core matrisome	ECM Glycoproteins	IGFBP2	Mouse:Igfbp2|	YES
Matrisome-associated	ECM-affiliated Proteins	SEMA5A	Mouse:Sema5a|	YES
Matrisome-associated	ECM Regulators	HYAL2	Mouse:Hyal2|	YES
Core matrisome	ECM Glycoproteins	INTS14	Mouse:Vwa9|	YES
Matrisome-associated	Secreted Factors	VEGFA	Mouse:Vegfa|	YES
Matrisome-associated	ECM Regulators	CTSK	Mouse:Ctsk|	YES
Matrisome-associated	Secreted Factors	CCL4	Mouse:Ccl4|
Matrisome-associated	ECM-affiliated Proteins	CSPG5	Mouse:Cspg5|	YES
Matrisome-associated	Secreted Factors	TNFSF13	Mouse:Tnfsf13|	YES
Core matrisome	ECM Glycoproteins	NOV	Mouse:Nov|	YES
Matrisome-associated	Secreted Factors	TNFSF10	Mouse:Tnfsf10|	YES
Matrisome-associated	ECM-affiliated Proteins	PLXDC1	Mouse:Plxdc1|	YES
Core matrisome	Proteoglycans	OGN	Mouse:Ogn|	YES
Matrisome-associated	Secreted Factors	FGF2	Mouse:Fgf2|	YES
Matrisome-associated	ECM-affiliated Proteins	GPC4	Mouse:Gpc4|	YES
Matrisome-associated	ECM-affiliated Proteins	GPC6	Mouse:Gpc6|	YES
Matrisome-associated	ECM Regulators	PRSS3	Mouse:Gm10334|Mouse:Gm5409|Mouse:Gm5771|Mouse:Prss1|Mouse:Prss2|Mouse:Prss3|Mouse:Try10|Mouse:Try4|Mouse:Try5|
Matrisome-associated	Secreted Factors	TNFSF12	Mouse:Tnfsf12|	YES
Matrisome-associated	Secreted Factors	TGFB1	Mouse:Tgfb1|	YES
Core matrisome	ECM Glycoproteins	CRELD2	Mouse:Creld2|	YES
Matrisome-associated	Secreted Factors	PDGFD	Mouse:Pdgfd|	YES
Matrisome-associated	Secreted Factors	HBEGF	Mouse:Hbegf|	YES
Matrisome-associated	Secreted Factors	S100A9	Mouse:S100a9|	YES
Matrisome-associated	ECM Regulators	ADAMTS10	Mouse:Adamts10|	YES
Matrisome-associated	ECM Regulators	CTSO	Mouse:Ctso|	YES
Matrisome-associated	ECM-affiliated Proteins	CLEC3B	Mouse:Clec3b|	YES
Matrisome-associated	ECM Regulators	MMP24	Mouse:Mmp24|	YES
Core matrisome	ECM Glycoproteins	MFAP3	Mouse:Mfap3|	YES
Core matrisome	ECM Glycoproteins	ECM1	Mouse:Ecm1|	YES
Core matrisome	ECM Glycoproteins	SLIT3	Mouse:Slit3|	YES
Matrisome-associated	Secreted Factors	IL18	Mouse:Il18|	YES
Core matrisome	ECM Glycoproteins	SMOC2	Mouse:Smoc2|	YES
Matrisome-associated	ECM Regulators	PAPPA	Mouse:Pappa|	YES
Core matrisome	ECM Glycoproteins	ECM2	Mouse:Ecm2|	YES
Matrisome-associated	ECM Regulators	P4HA1	Mouse:P4ha1|	YES
Core matrisome	ECM Glycoproteins	MMRN2	Mouse:Mmrn2|	YES
Matrisome-associated	ECM Regulators	SERPINE1	Mouse:Serpine1|	YES
Matrisome-associated	ECM Regulators	ADAM28	Mouse:Adam28|
Matrisome-associated	ECM-affiliated Proteins	PARM1	Mouse:Parm1|	YES
Core matrisome	ECM Glycoproteins	EMILIN1	Mouse:Emilin1|	YES
Core matrisome	ECM Glycoproteins	MFAP1	Mouse:Mfap1a|Mouse:Mfap1b|	YES
Matrisome-associated	ECM Regulators	FAM20A	Mouse:Fam20a|	YES
Matrisome-associated	Secreted Factors	WNT5B	Mouse:Wnt5b|
Matrisome-associated	Secreted Factors	PDGFB	Mouse:Pdgfb|	YES
Matrisome-associated	Secreted Factors	FGF7	Mouse:Fgf7|	YES
Matrisome-associated	Secreted Factors	SHH	Mouse:Shh|	YES
Matrisome-associated	Secreted Factors	CRLF3	Mouse:Crlf3|	YES
Matrisome-associated	Secreted Factors	SFRP1	Mouse:Sfrp1|	YES
Matrisome-associated	Secreted Factors	CBLN2	Mouse:Cbln2|	YES
Matrisome-associated	ECM Regulators	EGLN1	Mouse:Egln1|	YES
Matrisome-associated	ECM-affiliated Proteins	LGALS9	Mouse:Lgals9|	YES
Matrisome-associated	Secreted Factors	CCL4L2	Mouse:Ccl4|
Matrisome-associated	Secreted Factors	CCL3L3	Mouse:Ccl3|	YES
Matrisome-associated	ECM Regulators	CTSS	Mouse:Ctss|	YES
Core matrisome	ECM Glycoproteins	TSKU	Mouse:Tsku|	YES
Matrisome-associated	Secreted Factors	SCUBE1	Mouse:Scube1|	YES
Matrisome-associated	ECM Regulators	ITIH4	Mouse:Itih4|
Matrisome-associated	Secreted Factors	GDF10	Mouse:Gdf10|	YES
Matrisome-associated	Secreted Factors	BMP8A	Mouse:Bmp8a|	YES
Core matrisome	Proteoglycans	FMOD	Mouse:Fmod|	YES
Matrisome-associated	Secreted Factors	NRG3	Mouse:Nrg3|	YES
Matrisome-associated	ECM Regulators	BMP1	Mouse:Bmp1|	YES
Matrisome-associated	ECM Regulators	SERPINI1	Mouse:Serpini1|	YES
Core matrisome	ECM Glycoproteins	MFAP4	Mouse:Mfap4|	YES
Core matrisome	ECM Glycoproteins	IGFBP3	Mouse:Igfbp3|	YES
Matrisome-associated	ECM Regulators	ADAMTS16	Mouse:Adamts16|	YES
Matrisome-associated	ECM Regulators	MMP17	Mouse:Mmp17|	YES
Matrisome-associated	Secreted Factors	HRNR	Mouse:Hrnr|
Matrisome-associated	ECM-affiliated Proteins	SEMA6C	Mouse:Sema6c|	YES
Core matrisome	ECM Glycoproteins	TINAGL1	Mouse:Tinagl1|	YES
Matrisome-associated	ECM Regulators	PLOD2	Mouse:Plod2|	YES
Matrisome-associated	ECM Regulators	TGM2	Mouse:Tgm2|	YES
Core matrisome	Proteoglycans	OMD	Mouse:Omd|	YES
Matrisome-associated	ECM Regulators	LOXL3	Mouse:Loxl3|	YES
Matrisome-associated	ECM-affiliated Proteins	SEMA4A	Mouse:Sema4a|	YES
Matrisome-associated	Secreted Factors	HCFC2	Mouse:Hcfc2|	YES
Matrisome-associated	Secreted Factors	ANGPTL2	Mouse:Angptl2|	YES
Matrisome-associated	ECM Regulators	ADAMTS8	Mouse:Adamts8|	YES
Matrisome-associated	ECM Regulators	SERPINA1	Mouse:Serpina1a|Mouse:Serpina1b|Mouse:Serpina1c|Mouse:Serpina1d|Mouse:Serpina1e|Mouse:Serpina1f|	YES
Matrisome-associated	ECM Regulators	SULF1	Mouse:Sulf1|	YES
Core matrisome	ECM Glycoproteins	SPON2	Mouse:Spon2|	YES
Matrisome-associated	Secreted Factors	PDGFC	Mouse:Pdgfc|	YES
Matrisome-associated	ECM-affiliated Proteins	LGALSL	Mouse:Lgalsl|	YES
Core matrisome	ECM Glycoproteins	SLIT1	Mouse:Slit1|	YES
Matrisome-associated	Secreted Factors	FGF10	Mouse:Fgf10|
Core matrisome	ECM Glycoproteins	POMZP3	No mouse ortholog
Core matrisome	ECM Glycoproteins	SVEP1	Mouse:Svep1|	YES
Matrisome-associated	Secreted Factors	CXCL14	Mouse:Cxcl14|	YES
Matrisome-associated	ECM-affiliated Proteins	CLEC7A	Mouse:Clec7a|	YES
Core matrisome	Proteoglycans	PODNL1	Mouse:Podnl1|	YES
Matrisome-associated	ECM-affiliated Proteins	FREM2	Mouse:Frem2|	YES
Matrisome-associated	ECM Regulators	HYAL3	Mouse:Hyal3|	YES
Core matrisome	Collagens	COL4A5	Mouse:Col4a5|	YES
Core matrisome	ECM Glycoproteins	NTN4	Mouse:Ntn4|	YES
Matrisome-associated	Secreted Factors	GDF11	Mouse:Gdf11|	YES
Matrisome-associated	Secreted Factors	IL17B	Mouse:Il17b|	YES
Core matrisome	Collagens	COL7A1	Mouse:Col7a1|	YES
Matrisome-associated	ECM Regulators	PZP	Mouse:Pzp|	YES
Core matrisome	ECM Glycoproteins	CRISPLD1	Mouse:Crispld1|	YES
Core matrisome	ECM Glycoproteins	FRAS1	Mouse:Fras1|	YES
Matrisome-associated	Secreted Factors	MEGF11	Mouse:Megf11|	YES
Matrisome-associated	ECM Regulators	ADAMTS4	Mouse:Adamts4|	YES
Matrisome-associated	ECM Regulators	P3H3	Mouse:Leprel2|	YES
Matrisome-associated	ECM-affiliated Proteins	CLEC2D	Mouse:Clec2d|Mouse:Clec2e|Mouse:Clec2g|Mouse:Clec2h|Mouse:Clec2i|Mouse:Clec2j|	YES
Core matrisome	ECM Glycoproteins	MATN3	Mouse:Matn3|
Matrisome-associated	ECM-affiliated Proteins	CLEC14A	Mouse:Clec14a|	YES
Matrisome-associated	ECM Regulators	SLPI	Mouse:Slpi|	YES
Core matrisome	ECM Glycoproteins	NTNG2	Mouse:Ntng2|	YES
Matrisome-associated	ECM Regulators	OGFOD2	Mouse:Ogfod2|	YES
Core matrisome	ECM Glycoproteins	ZP3	Mouse:Zp3|	YES
Core matrisome	Collagens	COL23A1	Mouse:Col23a1|	YES
Matrisome-associated	ECM Regulators	SERPINB8	Mouse:Serpinb8|	YES
Matrisome-associated	Secreted Factors	KITLG	Mouse:Kitl|	YES
Matrisome-associated	ECM-affiliated Proteins	COLEC12	Mouse:Colec12|	YES
Core matrisome	ECM Glycoproteins	WISP1	Mouse:Wisp1|	YES
Matrisome-associated	Secreted Factors	CX3CL1	Mouse:Cx3cl1|	YES
Matrisome-associated	ECM Regulators	MMP19	Mouse:Mmp19|	YES
Matrisome-associated	ECM-affiliated Proteins	MUC20	Mouse:Muc20|
Matrisome-associated	ECM Regulators	PCSK5	Mouse:Pcsk5|	YES
Core matrisome	ECM Glycoproteins	THSD4	Mouse:Thsd4|	YES
Core matrisome	ECM Glycoproteins	NELL1	Mouse:Nell1|	YES
Matrisome-associated	ECM Regulators	F10	Mouse:F10|
Core matrisome	ECM Glycoproteins	ANOS1	Mouse:Slamf6|
Matrisome-associated	ECM Regulators	PAMR1	Mouse:Pamr1|	YES
Matrisome-associated	ECM-affiliated Proteins	C1QTNF5	Mouse:C1qtnf5|	YES
Core matrisome	ECM Glycoproteins	VWA2	Mouse:Vwa2|
Core matrisome	ECM Glycoproteins	CILP	Mouse:Cilp|	YES
Core matrisome	ECM Glycoproteins	EFEMP1	Mouse:Efemp1|	YES
Matrisome-associated	Secreted Factors	WNT9A	Mouse:Wnt9a|	YES
Matrisome-associated	Secreted Factors	CCL14	No mouse ortholog
Matrisome-associated	Secreted Factors	MST1	Mouse:Mst1|
Core matrisome	ECM Glycoproteins	VWA5B2	Mouse:Vwa5b2|	YES
Core matrisome	ECM Glycoproteins	WISP2	Mouse:Wisp2|	YES
Matrisome-associated	Secreted Factors	CCL28	Mouse:Ccl28|	YES
Matrisome-associated	ECM-affiliated Proteins	SDC1	Mouse:Sdc1|	YES
Matrisome-associated	ECM Regulators	ADAMTSL2	Mouse:Adamtsl2|	YES
Matrisome-associated	Secreted Factors	EDA	Mouse:Eda|	YES
Core matrisome	ECM Glycoproteins	BMPER	Mouse:Bmper|	YES
Matrisome-associated	Secreted Factors	BMP3	Mouse:Bmp3|	YES
Matrisome-associated	Secreted Factors	HGF	Mouse:Hgf|	YES
Matrisome-associated	Secreted Factors	SCUBE2	Mouse:Scube2|	YES
Matrisome-associated	ECM Regulators	LOXL1	Mouse:Loxl1|	YES
Matrisome-associated	ECM-affiliated Proteins	CLEC2B	Mouse:Clec2d|Mouse:Clec2e|Mouse:Clec2g|Mouse:Clec2h|Mouse:Clec2i|Mouse:Clec2j|	YES
Matrisome-associated	ECM-affiliated Proteins	SEMA3D	Mouse:Sema3d|	YES
Matrisome-associated	ECM Regulators	ADAMTSL5	Mouse:Adamtsl5|	YES
Core matrisome	ECM Glycoproteins	TNFAIP6	Mouse:Tnfaip6|	YES
Matrisome-associated	ECM Regulators	ADAMTSL3	Mouse:Adamtsl3|	YES
Matrisome-associated	Secreted Factors	FLG	Mouse:Flg|
Matrisome-associated	Secreted Factors	TGFB3	Mouse:Tgfb3|	YES
Core matrisome	ECM Glycoproteins	COLQ	Mouse:Colq|	YES
Matrisome-associated	ECM-affiliated Proteins	SEMA3F	Mouse:Sema3f|	YES
Core matrisome	ECM Glycoproteins	EMILIN2	Mouse:Emilin2|	YES
Matrisome-associated	ECM Regulators	ADAMTS2	Mouse:Adamts2|	YES
Matrisome-associated	Secreted Factors	TNFSF13B	Mouse:Tnfsf13b|	YES
Matrisome-associated	ECM-affiliated Proteins	ANXA9	Mouse:Anxa9|	YES
Core matrisome	ECM Glycoproteins	NTNG1	Mouse:Ntng1|	YES
Core matrisome	Collagens	COL8A2	Mouse:Col8a2|	YES
Matrisome-associated	ECM Regulators	MASP2	Mouse:Masp2|
Matrisome-associated	ECM Regulators	ITIH3	Mouse:Itih3|	YES
Matrisome-associated	Secreted Factors	SCUBE3	Mouse:Scube3|	YES
Matrisome-associated	Secreted Factors	BRINP2	Mouse:Brinp2|	YES
Matrisome-associated	ECM Regulators	A2ML1	No mouse ortholog
Core matrisome	Proteoglycans	HAPLN3	Mouse:Hapln3|	YES
Core matrisome	Collagens	COL24A1	Mouse:Col24a1|	YES
Matrisome-associated	ECM Regulators	P3H2	Mouse:Leprel1|	YES
Core matrisome	ECM Glycoproteins	INTS6L	Mouse:Ddx26b|	YES
Matrisome-associated	Secreted Factors	EBI3	Mouse:Ebi3|	YES
Core matrisome	ECM Glycoproteins	POSTN	Mouse:Postn|	YES
Matrisome-associated	Secreted Factors	CXCL13	Mouse:Cxcl13|	YES
Matrisome-associated	Secreted Factors	IL1B	Mouse:Il1b|	YES
Matrisome-associated	Secreted Factors	FGF9	Mouse:Fgf9|	YES
Matrisome-associated	Secreted Factors	WNT5A	Mouse:Wnt5a|	YES
Matrisome-associated	ECM-affiliated Proteins	SEMA4G	Mouse:Sema4g|	YES
Matrisome-associated	Secreted Factors	FLT3LG	Mouse:Flt3l|	YES
Core matrisome	Collagens	COL6A6	Mouse:Col6a6|
Core matrisome	ECM Glycoproteins	LGI2	Mouse:Lgi2|	YES
Matrisome-associated	Secreted Factors	WNT2B	Mouse:Wnt2b|	YES
Matrisome-associated	Secreted Factors	INHBA	Mouse:Inhba|	YES
Matrisome-associated	Secreted Factors	SFRP2	Mouse:Sfrp2|	YES
Matrisome-associated	ECM-affiliated Proteins	CLEC5A	Mouse:Clec5a|	YES
Matrisome-associated	Secreted Factors	MEGF6	Mouse:Megf6|	YES
Matrisome-associated	Secreted Factors	S100A8	Mouse:S100a8|	YES
Core matrisome	Collagens	COL22A1	Mouse:Col22a1|	YES
Matrisome-associated	ECM-affiliated Proteins	CLEC11A	Mouse:Clec11a|	YES
Matrisome-associated	ECM-affiliated Proteins	CLEC1A	Mouse:Clec1a|	YES
Matrisome-associated	ECM-affiliated Proteins	EMCN	Mouse:Emcn|	YES
Matrisome-associated	Secreted Factors	ANGPTL1	Mouse:Angptl1|	YES
Matrisome-associated	ECM Regulators	HTRA3	Mouse:Htra3|	YES
Matrisome-associated	ECM Regulators	HYAL1	Mouse:Hyal1|	YES
Core matrisome	ECM Glycoproteins	NPNT	Mouse:Npnt|	YES
Core matrisome	ECM Glycoproteins	FBN2	Mouse:Fbn2|	YES
Core matrisome	Proteoglycans	HAPLN2	Mouse:Hapln2|	YES
Matrisome-associated	Secreted Factors	IL6	Mouse:Il6|	YES
Core matrisome	Collagens	COL25A1	Mouse:Col25a1|	YES
Core matrisome	ECM Glycoproteins	COCH	Mouse:Coch|
Matrisome-associated	Secreted Factors	GDF15	Mouse:Gdf15|	YES
Matrisome-associated	ECM Regulators	F12	Mouse:F12|
Core matrisome	ECM Glycoproteins	VWCE	Mouse:Vwce|
Matrisome-associated	Secreted Factors	IGF1	Mouse:Igf1|	YES
Matrisome-associated	ECM Regulators	ADAMTS7	Mouse:Adamts7|	YES
Matrisome-associated	ECM Regulators	PLAU	Mouse:Plau|	YES
Matrisome-associated	Secreted Factors	ANGPT1	Mouse:Angpt1|	YES
Matrisome-associated	ECM Regulators	LOX	Mouse:Lox|	YES
Matrisome-associated	ECM Regulators	ST14	Mouse:St14|	YES
Matrisome-associated	ECM-affiliated Proteins	CLEC4E	Mouse:Clec4e|	YES
Matrisome-associated	Secreted Factors	WNT11	Mouse:Wnt11|	YES
Matrisome-associated	ECM Regulators	ADAMTS15	Mouse:Adamts15|	YES
Matrisome-associated	ECM-affiliated Proteins	SEMA3E	Mouse:Sema3e|	YES
Matrisome-associated	ECM Regulators	EGLN3	Mouse:Egln3|	YES
Core matrisome	ECM Glycoproteins	RSPO4	Mouse:Rspo4|	YES
Matrisome-associated	Secreted Factors	CLCF1	Mouse:Clcf1|	YES
Matrisome-associated	Secreted Factors	CRLF1	Mouse:Crlf1|	YES
Matrisome-associated	Secreted Factors	IL15	Mouse:Il15|	YES
Core matrisome	Collagens	COL4A3	Mouse:Col4a3|	YES
Matrisome-associated	ECM-affiliated Proteins	C1QTNF7	Mouse:C1qtnf7|	YES
Matrisome-associated	ECM-affiliated Proteins	C1QL1	Mouse:C1ql1|
Matrisome-associated	Secreted Factors	TNFSF9	Mouse:Tnfsf9|	YES
Core matrisome	ECM Glycoproteins	MFAP2	Mouse:Mfap2|	YES
Matrisome-associated	ECM-affiliated Proteins	SFTPD	Mouse:Sftpd|
Matrisome-associated	Secreted Factors	ANGPT2	Mouse:Angpt2|	YES
Matrisome-associated	Secreted Factors	CXCL10	Mouse:Cxcl10|	YES
Matrisome-associated	Secreted Factors	TGFA	Mouse:Tgfa|	YES
Matrisome-associated	ECM Regulators	MMP16	Mouse:Mmp16|	YES
Matrisome-associated	ECM-affiliated Proteins	C1QTNF3	Mouse:C1qtnf3|
Matrisome-associated	Secreted Factors	NRG2	Mouse:Nrg2|	YES
Matrisome-associated	Secreted Factors	CCL5	Mouse:Ccl5|	YES
Matrisome-associated	ECM-affiliated Proteins	MUC1	Mouse:Muc1|	YES
Matrisome-associated	Secreted Factors	CHRD	Mouse:Chrd|	YES
Matrisome-associated	Secreted Factors	FST	Mouse:Fst|	YES
Matrisome-associated	ECM Regulators	ADAM20	No mouse ortholog
Matrisome-associated	ECM-affiliated Proteins	FREM1	Mouse:Frem1|	YES
Matrisome-associated	Secreted Factors	INHBB	Mouse:Inhbb|	YES
Matrisome-associated	ECM Regulators	CPAMD8	Mouse:Mug2|
Matrisome-associated	ECM Regulators	ADAM8	Mouse:Adam8|	YES
Matrisome-associated	Secreted Factors	CXCL2	Mouse:Cxcl2|
Matrisome-associated	ECM Regulators	ADAM32	Mouse:Adam32|	YES
Matrisome-associated	Secreted Factors	WNT6	Mouse:Wnt6|	YES
Matrisome-associated	ECM-affiliated Proteins	ELFN1	Mouse:Elfn1|	YES
Matrisome-associated	Secreted Factors	CBLN3	Mouse:Cbln3|
Matrisome-associated	Secreted Factors	IFNK	Mouse:Ifnk|
Matrisome-associated	Secreted Factors	BMP5	Mouse:Bmp5|	YES
Matrisome-associated	ECM-affiliated Proteins	SEMA6B	Mouse:Sema6b|	YES
Core matrisome	Collagens	COL10A1	Mouse:Col10a1|	YES
Matrisome-associated	ECM-affiliated Proteins	C1QTNF6	Mouse:C1qtnf6|	YES
Core matrisome	ECM Glycoproteins	CTHRC1	Mouse:Cthrc1|	YES
Matrisome-associated	ECM Regulators	KAZALD1	Mouse:Kazald1|	YES
Core matrisome	ECM Glycoproteins	NTN1	Mouse:Ntn1|	YES
Matrisome-associated	Secreted Factors	IL7	Mouse:Il7|	YES
Matrisome-associated	ECM Regulators	LOXL4	Mouse:Loxl4|	YES
Matrisome-associated	ECM Regulators	SERPIND1	Mouse:Serpind1|	YES
Core matrisome	ECM Glycoproteins	FNDC1	Mouse:Fndc1|	YES
Matrisome-associated	ECM Regulators	C17orf58	No mouse ortholog
Matrisome-associated	Secreted Factors	CXCL9	Mouse:Cxcl9|	YES
Matrisome-associated	Secreted Factors	BDNF	Mouse:Bdnf|	YES
Core matrisome	Collagens	COL9A2	Mouse:Col9a2|	YES
Matrisome-associated	ECM Regulators	CD109	Mouse:Cd109|	YES
Core matrisome	Proteoglycans	NCAN	Mouse:Ncan|	YES
Matrisome-associated	ECM-affiliated Proteins	HPX	Mouse:Hpx|	YES
Matrisome-associated	Secreted Factors	BMP6	Mouse:Bmp6|	YES
Matrisome-associated	ECM-affiliated Proteins	CLEC18B	Mouse:Clec18a|	YES
Matrisome-associated	ECM Regulators	ADAMTS13	Mouse:Adamts13|	YES
Matrisome-associated	Secreted Factors	WNT7B	Mouse:Wnt7b|
Core matrisome	ECM Glycoproteins	BGLAP	Mouse:Bglap2|	YES
Matrisome-associated	Secreted Factors	OSM	Mouse:Osm|
Matrisome-associated	Secreted Factors	FGF14	Mouse:Fgf14|	YES
Matrisome-associated	ECM Regulators	ADAMTS3	Mouse:Adamts3|	YES
Matrisome-associated	Secreted Factors	TNFSF8	Mouse:Tnfsf8|
Matrisome-associated	Secreted Factors	IL17D	Mouse:Il17d|	YES
Core matrisome	ECM Glycoproteins	RSPO3	Mouse:Rspo3|	YES
Core matrisome	ECM Glycoproteins	TECTA	Mouse:Tecta|	YES
Matrisome-associated	ECM Regulators	ADAMTS12	Mouse:Adamts12|	YES
Matrisome-associated	Secreted Factors	TNF	Mouse:Tnf|
Matrisome-associated	Secreted Factors	CBLN1	Mouse:Cbln1|	YES
Matrisome-associated	Secreted Factors	BMP2	Mouse:Bmp2|	YES
Matrisome-associated	Secreted Factors	VEGFC	Mouse:Vegfc|	YES
Matrisome-associated	ECM-affiliated Proteins	OVGP1	Mouse:Ovgp1|	YES
Matrisome-associated	ECM-affiliated Proteins	FCN1	Mouse:Fcna|	YES
Core matrisome	Collagens	COL4A4	Mouse:Col4a4|	YES
Matrisome-associated	ECM-affiliated Proteins	ELFN2	Mouse:Elfn2|	YES
Core matrisome	ECM Glycoproteins	MXRA5	No mouse ortholog
Core matrisome	Collagens	COL9A1	Mouse:Col9a1|
Core matrisome	ECM Glycoproteins	ADIPOQ	Mouse:Adipoq|
Matrisome-associated	Secreted Factors	ANGPTL3	Mouse:Angptl3|
Matrisome-associated	ECM Regulators	ADAMTS14	Mouse:Adamts14|	YES
Core matrisome	ECM Glycoproteins	HMCN1	Mouse:Hmcn1|	YES
Core matrisome	ECM Glycoproteins	EYS	No mouse ortholog
Core matrisome	ECM Glycoproteins	VWDE	Mouse:Vwde|	YES
Core matrisome	ECM Glycoproteins	PCOLCE2	Mouse:Pcolce2|	YES
Matrisome-associated	Secreted Factors	HHIP	Mouse:Hhip|	YES
Matrisome-associated	ECM Regulators	ADAM21	Mouse:Adam21|	YES
Matrisome-associated	Secreted Factors	WNT4	Mouse:Wnt4|	YES
Matrisome-associated	ECM Regulators	MMP25	Mouse:Mmp25|	YES
Core matrisome	ECM Glycoproteins	TNR	Mouse:Tnr|	YES
Core matrisome	Proteoglycans	PRG4	Mouse:Prg4|	YES
Matrisome-associated	Secreted Factors	INHA	Mouse:Inha|	YES
Matrisome-associated	Secreted Factors	VWC2L	Mouse:Vwc2l|	YES
Core matrisome	ECM Glycoproteins	VTN	Mouse:Vtn|	YES
Matrisome-associated	Secreted Factors	CTF1	Mouse:Ctf1|	YES
Matrisome-associated	Secreted Factors	FGF22	Mouse:Fgf22|	YES
Matrisome-associated	ECM Regulators	ADAMTS17	Mouse:Adamts17|	YES
Matrisome-associated	Secreted Factors	LIF	Mouse:Lif|	YES
Core matrisome	ECM Glycoproteins	MMRN1	Mouse:Mmrn1|
Matrisome-associated	Secreted Factors	PSPN	Mouse:Pspn|	YES
Matrisome-associated	ECM-affiliated Proteins	CLEC4A	Mouse:Clec4a1|Mouse:Clec4a2|Mouse:Clec4a3|Mouse:Clec4a4|Mouse:Clec4b1|Mouse:Clec4b2|	YES
Matrisome-associated	ECM-affiliated Proteins	CLEC10A	Mouse:Clec10a|	YES
Matrisome-associated	Secreted Factors	FGF5	Mouse:Fgf5|	YES
Matrisome-associated	Secreted Factors	AREG	Mouse:Areg|	YES
Matrisome-associated	ECM Regulators	P4HA3	Mouse:P4ha3|	YES
Matrisome-associated	ECM Regulators	SERPINF2	Mouse:Serpinf2|
Core matrisome	ECM Glycoproteins	SSPO	Mouse:Sspo|	YES
Matrisome-associated	Secreted Factors	IL5	Mouse:Il5|	YES
Matrisome-associated	ECM-affiliated Proteins	CLEC12A	Mouse:Clec12a|	YES
Core matrisome	Proteoglycans	ASPN	Mouse:Aspn|	YES
Matrisome-associated	Secreted Factors	VWC2	Mouse:Vwc2|	YES
Matrisome-associated	Secreted Factors	NRG4	Mouse:Nrg4|	YES
Matrisome-associated	ECM Regulators	MMP11	Mouse:Mmp11|	YES
Matrisome-associated	ECM-affiliated Proteins	ANXA8L1	No mouse ortholog
Core matrisome	ECM Glycoproteins	FBLN7	Mouse:Fbln7|	YES
Matrisome-associated	Secreted Factors	NGF	Mouse:Ngf|	YES
Matrisome-associated	ECM Regulators	TLL1	Mouse:Tll1|	YES
Matrisome-associated	ECM-affiliated Proteins	CLEC18A	Mouse:Clec18a|	YES
Matrisome-associated	Secreted Factors	WNT10B	Mouse:Wnt10b|
Matrisome-associated	Secreted Factors	WNT3	Mouse:Wnt3|	YES
Matrisome-associated	ECM Regulators	CST7	Mouse:Cst7|	YES
Matrisome-associated	ECM-affiliated Proteins	SEMA3A	Mouse:Sema3a|
Matrisome-associated	Secreted Factors	FGF18	Mouse:Fgf18|	YES
Matrisome-associated	Secreted Factors	TNFSF4	Mouse:Tnfsf4|
Matrisome-associated	ECM-affiliated Proteins	CD209	Mouse:Cd209a|	YES
Core matrisome	ECM Glycoproteins	IGSF10	Mouse:Igsf10|	YES
Matrisome-associated	ECM Regulators	MMP3	Mouse:Mmp3|
Matrisome-associated	ECM-affiliated Proteins	CLEC18C	Mouse:Clec18a|
Matrisome-associated	ECM Regulators	ADAMTS6	Mouse:Adamts6|	YES
Matrisome-associated	Secreted Factors	VEGFD	Mouse:Figf|	YES
Core matrisome	ECM Glycoproteins	LAMC3	Mouse:Lamc3|	YES
Matrisome-associated	ECM Regulators	ADAMTS5	Mouse:Adamts5|	YES
Matrisome-associated	ECM Regulators	PAPPA2	Mouse:Pappa2|	YES
Matrisome-associated	ECM Regulators	CTSW	Mouse:Ctsw|	YES
Matrisome-associated	ECM-affiliated Proteins	CLEC9A	Mouse:Clec9a|	YES
Matrisome-associated	ECM Regulators	TLL2	Mouse:Tll2|
Matrisome-associated	ECM Regulators	KY	Mouse:Ky|	YES
Matrisome-associated	ECM-affiliated Proteins	LGALS9C	No mouse ortholog
Matrisome-associated	ECM-affiliated Proteins	CLEC19A	No mouse ortholog
Core matrisome	ECM Glycoproteins	EMID1	Mouse:Emid1|	YES
Matrisome-associated	Secreted Factors	TGFB2	Mouse:Tgfb2|	YES
Core matrisome	ECM Glycoproteins	NDNF	Mouse:Ndnf|	YES
Matrisome-associated	Secreted Factors	S100A3	Mouse:S100a3|	YES
Core matrisome	ECM Glycoproteins	LAMC2	Mouse:Lamc2|	YES
Matrisome-associated	ECM Regulators	CSTA	Mouse:2010005H15Rik|Mouse:BC100530|Mouse:BC117090|Mouse:Csta1|Mouse:Gm4758|Mouse:Gm5416|Mouse:Gm5483|Mouse:Stfa1|Mouse:Stfa2|Mouse:Stfa2l1|Mouse:Stfa3|	YES
Matrisome-associated	Secreted Factors	NODAL	Mouse:Nodal|
Matrisome-associated	ECM Regulators	PLG	Mouse:Plg|
Matrisome-associated	ECM-affiliated Proteins	C1QL3	Mouse:C1ql3|	YES
Matrisome-associated	Secreted Factors	AMH	Mouse:Amh|	YES
Matrisome-associated	Secreted Factors	GDF7	Mouse:Gdf7|	YES
Matrisome-associated	Secreted Factors	CXCL8	No mouse ortholog
Matrisome-associated	ECM Regulators	TGM1	Mouse:Tgm1|
Matrisome-associated	ECM-affiliated Proteins	MUC15	Mouse:Muc15|	YES
Matrisome-associated	Secreted Factors	WFIKKN1	Mouse:Wfikkn1|	YES
Matrisome-associated	ECM-affiliated Proteins	GRIFIN	Mouse:Grifin|	YES
Core matrisome	ECM Glycoproteins	IGFALS	Mouse:Igfals|	YES
Matrisome-associated	ECM Regulators	MEP1B	Mouse:Mep1b|
Matrisome-associated	Secreted Factors	S100A2	Mouse:S100a2|
Matrisome-associated	ECM Regulators	HPSE	Mouse:Hpse|	YES
Matrisome-associated	Secreted Factors	ISM1	Mouse:Ism1|	YES
Core matrisome	Collagens	COL17A1	Mouse:Col17a1|
Matrisome-associated	Secreted Factors	IL12A	Mouse:Il12a|
Matrisome-associated	Secreted Factors	LTB	Mouse:Ltb|	YES
Matrisome-associated	ECM Regulators	LPA	No mouse ortholog
Matrisome-associated	Secreted Factors	TNFSF18	Mouse:Tnfsf18|
Matrisome-associated	ECM-affiliated Proteins	C1QTNF4	Mouse:C1qtnf4|	YES
Matrisome-associated	ECM-affiliated Proteins	MUC6	Mouse:Muc6|
Matrisome-associated	Secreted Factors	BTC	Mouse:Btc|	YES
Matrisome-associated	Secreted Factors	INS-IGF2	No mouse ortholog
Core matrisome	ECM Glycoproteins	PXDNL	No mouse ortholog
Matrisome-associated	Secreted Factors	NTF3	Mouse:Ntf3|	YES
Core matrisome	Proteoglycans	CHAD	Mouse:Chad|	YES
Core matrisome	Collagens	COL26A1	Mouse:Col26a1|	YES
Matrisome-associated	ECM-affiliated Proteins	SFTPC	Mouse:Sftpc|
Core matrisome	Collagens	COL11A2	Mouse:Col11a2|	YES
Core matrisome	ECM Glycoproteins	ZPLD1	Mouse:Zpld1|
Matrisome-associated	Secreted Factors	S100P	No mouse ortholog
Matrisome-associated	ECM-affiliated Proteins	GPC2	Mouse:Gpc2|	YES
Matrisome-associated	ECM-affiliated Proteins	MUC5B	Mouse:Muc5b|
Matrisome-associated	ECM-affiliated Proteins	SEMA5B	Mouse:Sema5b|	YES
Core matrisome	ECM Glycoproteins	DPT	Mouse:Dpt|	YES
Matrisome-associated	ECM-affiliated Proteins	MUC12	Mouse:Muc12|
Core matrisome	ECM Glycoproteins	NTN3	Mouse:Ntn3|
Matrisome-associated	Secreted Factors	BMP4	Mouse:Bmp4|	YES
Matrisome-associated	ECM Regulators	SERPINA10	Mouse:Serpina10|	YES
Matrisome-associated	ECM-affiliated Proteins	ANXA8	Mouse:Anxa8|	YES
Matrisome-associated	Secreted Factors	CCL27	Mouse:Ccl27a|Mouse:Gm13306|Mouse:Gm13308|	YES
Matrisome-associated	Secreted Factors	WFIKKN2	Mouse:Wfikkn2|	YES
Matrisome-associated	Secreted Factors	CBLN4	Mouse:Cbln4|	YES
Matrisome-associated	ECM-affiliated Proteins	LGALS2	Mouse:Lgals2|	YES
Core matrisome	Proteoglycans	IMPG2	Mouse:Impg2|	YES
Core matrisome	Proteoglycans	ACAN	Mouse:Acan|	YES
Matrisome-associated	Secreted Factors	EGF	Mouse:Egf|	YES
Matrisome-associated	Secreted Factors	IL10	Mouse:Il10|
Matrisome-associated	Secreted Factors	LEFTY1	Mouse:Lefty1|	YES
Matrisome-associated	ECM-affiliated Proteins	C1QTNF2	Mouse:C1qtnf2|	YES
Matrisome-associated	Secreted Factors	IL23A	Mouse:Il23a|	YES
Matrisome-associated	Secreted Factors	CCL13	No mouse ortholog
Matrisome-associated	Secreted Factors	ANGPTL6	Mouse:Angptl6|	YES
Matrisome-associated	ECM Regulators	ITIH2	Mouse:Itih2|	YES
Core matrisome	ECM Glycoproteins	HMCN2	Mouse:Hmcn2|
Matrisome-associated	Secreted Factors	ANGPT4	Mouse:Angpt4|	YES
Matrisome-associated	ECM Regulators	ADAM12	Mouse:Adam12|
Matrisome-associated	Secreted Factors	FLG2	Mouse:Flg2|
Matrisome-associated	Secreted Factors	ANGPTL5	No mouse ortholog
Matrisome-associated	Secreted Factors	GDF9	Mouse:Gdf9|	YES
Matrisome-associated	Secreted Factors	IL1RN	Mouse:Il1rn|
Matrisome-associated	Secreted Factors	CCL1	Mouse:Ccl1|	YES
Matrisome-associated	Secreted Factors	C1QTNF9B	No mouse ortholog
Core matrisome	ECM Glycoproteins	NTN5	Mouse:Ntn5|	YES
Matrisome-associated	ECM-affiliated Proteins	LGALS4	Mouse:Lgals4|	YES
Matrisome-associated	ECM-affiliated Proteins	CLEC17A	No mouse ortholog
Matrisome-associated	ECM Regulators	HMSD	No mouse ortholog
Matrisome-associated	Secreted Factors	WIF1	Mouse:Wif1|
Matrisome-associated	Secreted Factors	TNFSF14	Mouse:Tnfsf14|
Matrisome-associated	ECM Regulators	CST2	No mouse ortholog
Matrisome-associated	Secreted Factors	WNT7A	Mouse:Wnt7a|	YES
Matrisome-associated	ECM-affiliated Proteins	LGALS9B	No mouse ortholog
Matrisome-associated	Secreted Factors	S100A12	Mouse:Gm5849|
Matrisome-associated	Secreted Factors	MSTN	Mouse:Mstn|	YES
Matrisome-associated	ECM Regulators	MMP9	Mouse:Mmp9|	YES
Matrisome-associated	ECM Regulators	MASP1	Mouse:Masp1|	YES
Core matrisome	Collagens	COL13A1	Mouse:Col13a1|	YES
Matrisome-associated	Secreted Factors	ARTN	Mouse:Artn|
Number of genes expressed in human		total human	686		24 human matrisome genes have no mouse otholog
		with murine ortolog	660
		expressed in mouse as well	594
